# Supplementary material for: Cutaneous Allodynia of the Withers in Cattle: An Experimental In Vivo Neuroanatomical Preliminary Investigation of the Dichotomizing Sensory Neurons Projecting into the Reticulum and Skin of the Withers—A Case Study on Two Calves
Source: Animals (Basel). 2025 Jun 6;15(12):1689. doi: 10.3390/ani15121689 (PMC12189413; doi:10.3390/ani15121689)
Supplement: Supplementary file 1 [file animals-15-01689-s001.zip]

Archive with 1 entries (1 files):
- animals-3612801-supplementary.pdf
